# Supplementary material for: Empagliflozin mitigates endothelial inflammation and attenuates endoplasmic reticulum stress signaling caused by sustained glycocalyx disruption
Source: Sci Rep. 2022 Jul 25;12:12681. doi: 10.1038/s41598-022-16763-6 (PMC9314417; doi:10.1038/s41598-022-16763-6)
Supplement: Supplementary file 2 — Supplementary Table S1. [file 41598_2022_16763_MOESM2_ESM.xlsx]

## Sheet: Sheet1
Table S1. Transcriptome data of selected genes related to EC dysfunction and ER stress
			(S)	Static
#%result_name=Analysis_0203			(P)	Shear
#%array_type=Clariom_S_Human
#%annotation=Clariom_S_Human.r1.na36.hg38.a1.transcript.csv
ID	Gene Symbol	Description	CTL S Avg (log2)	CTL P Avg (log2)	DEG P Avg (log2)	DEG-EMP P Avg (log2)	CTL S Standard Deviation	CTL P Standard Deviation	DEG P Standard Deviation	DEG-EMP P Standard Deviation	CTL P Expressed	CTL S Expressed	DEG P Expressed	DEG-EMP P Expressed	CTL S vs CTL P Fold Change	DEG P vs CTL P Fold Change	DEG-EMP P vs CTL P Fold Change	CTL S vs CTL P P-val	DEG P vs CTL P P-val	DEG-EMP P vs CTL P P-val	CTL S vs CTL P FDR P-val	DEG P vs CTL P FDR P-val	DEG-EMP P vs CTL P FDR P-val	Overall F-Test	Overall FDR F-Test	Expressed in All Conditions	Condition F-Test	Condition FDR F-Test	Public Gene IDs	Chromosome	Strand	Group	Start	Stop	CTL_S_2_RLK007A01A01_02.sst-rma-gene-full.chp Signal	CTL_S_3_RLK008B01B01_02.sst-rma-gene-full.chp Signal	CTL_S_4_RLK009C01C01_02.sst-rma-gene-full.chp Signal	CTL_P_2_RLK010D01D01_02.sst-rma-gene-full.chp Signal	CTL_P_3_RLK011E01E01_02.sst-rma-gene-full.chp Signal	CTL_P_4_RLK012F01F01_02.sst-rma-gene-full.chp Signal	DEG_P_1_RLK013G01G01_02.sst-rma-gene-full.chp Signal	DEG_P_3_RLK014H01H01_02.sst-rma-gene-full.chp Signal	DEG_P_4_RLK015A02A02_02.sst-rma-gene-full.chp Signal	EMP_P_2_RLK016B02B02_02.sst-rma-gene-full.chp Signal	EMP_P_3_RLK017C02C02_02.sst-rma-gene-full.chp Signal	EMP_P_4_RLK018D02D02_02.sst-rma-gene-full.chp Signal	CTL_S_2_RLK007A01A01_02.sst-rma-gene-full.chp Dabg	CTL_S_3_RLK008B01B01_02.sst-rma-gene-full.chp Dabg	CTL_S_4_RLK009C01C01_02.sst-rma-gene-full.chp Dabg
TC0100011533.hg.1	ATF3	activating transcription factor 3	7.50938	7.35514	12.0559	10.8083	0.254181	0.163049	0.0382447	0.366772	T	T	T	T	1.11283	26.0057	10.9522	0.972668	3.0137e-12	6.78697e-11	0.988991	6.46378e-08	8.02371e-07	1.77957e-12	1.31615e-09	T	1.77957e-12	1.31615e-09	NM_001030287; NM_001040619; NM_001206484; NM_001206486; NM_001206488; NM_001674; ENST00000336937; ENST00000341491; ENST00000366981; ENST00000366983; ENST00000366985; ENST00000366987; ENST00000464547; ENST00000465155; ENST00000492118; ENST00000613104; ENST00000613954; BC006322; OTTHUMT00000089296; OTTHUMT00000089297; OTTHUMT00000089298; OTTHUMT00000089299; OTTHUMT00000089312; OTTHUMT00000098523; O…	chr1	+	Multiple_Complex	212565334	212620777	7.51627	7.50302	7.06954	7.35114	7.52171	7.19573	11.9906	12.0505	12.0617	10.797	11.4428	10.8187	5.00178e-07	8.7866e-07	1.44232e-06
TC2200007406.hg.1	ATF4	activating transcription factor 4	11.5473	10.5805	13.1104	12.6623	0.198297	0.204595	0.0626149	0.288605	T	T	T	T	1.95461	5.77557	4.23358	1.32255e-05	1.57849e-09	1.03549e-08	0.00031588	2.2422e-06	1.42261e-05	6.50984e-09	5.32913e-07	T	6.50984e-09	5.32913e-07	NM_001675; NM_182810; ENST00000337304; ENST00000396680; ENST00000404241; BC008090; BC011994; BC016855; BC022088; BC024775; BC044895; BC073754; BC073990; OTTHUMT00000321304; OTTHUMT00000321305	chr22	+	Multiple_Complex	39519695	39522686	11.5138	11.8846	11.5771	10.5957	10.5664	10.2276	13.1108	13.11	13.002	12.4595	13.022	12.6286	2.47524e-16	4.85657e-15	5.12645e-15
TC0400012618.hg.1	CASP3	caspase 3	11.7084	11.1478	11.5491	11.6464	0.0377876	0.0850073	0.0938788	0.0984013	T	T	T	T	1.47492	1.32069	1.41285	0.00144948	0.00855631	0.00394484	0.0143795	0.0901797	0.0797446	0.0061919	0.0364745	T	0.0061919	0.0364745	NM_004346; NM_032991; ENST00000308394; ENST00000393585; ENST00000393588; ENST00000447121; ENST00000517513; ENST00000523916; ENST00000613118; BC016926; OTTHUMT00000257885; OTTHUMT00000257886; OTTHUMT00000257887; OTTHUMT00000257888; OTTHUMT00000374074; OTTHUMT00000374075; uc003iwh.3	chr4	-	Multiple_Complex	184627696	184649509	11.7613	11.7065	11.6889	11.2928	11.1346	11.16	11.5287	11.561	11.705	11.755	11.637	11.5596	4.14158e-15	2.6681e-15	7.76904e-15
TC0100013000.hg.1	CASP9	caspase 9	5.57437	5.44275	5.49949	5.32229	0.221739	0.200398	0.300581	0.176103	T	T	T	T	1.09553	1.04012	-1.08708	0.822679	0.88859	0.301078	0.922174	0.961708	0.678453	0.628629	0.782476	T	0.628629	0.782476	NM_001229; NM_001278054; NM_032996; NR_102732; NR_102733; ENST00000333868; ENST00000348549; ENST00000375890; ENST00000400777; ENST00000424908; ENST00000440484; ENST00000447522; ENST00000469637; ENST00000474305; ENST00000546424; ENST00000546969; BC002452; BC006463; OTTHUMT00000006438; OTTHUMT00000006439; OTTHUMT00000006440; OTTHUMT00000006441; OTTHUMT00000006442; OTTHUMT00000006443; OTTHUMT0000008…	chr1	-	Multiple_Complex	15490829	15526534	5.65358	5.56535	5.23308	5.37449	5.45297	5.75411	5.46852	5.30571	5.88828	5.1514	5.50339	5.31669	0.000486592	0.000389681	0.00107201
TC1100012162.hg.1	CASP12	caspase 12 (gene/pseudogene)	6.25652	6.52567	8.73177	7.80647	0.235642	0.598162	0.409843	0.148745	T	T	T	T	-1.2051	4.61427	2.42973	0.792085	4.12089e-07	5.57857e-05	0.905648	7.96261e-05	0.00422788	6.84178e-07	2.40561e-05	T	6.84178e-07	2.40561e-05	NM_001191016; NR_034061; NR_034063; NR_034064; NR_034065; NR_034066; NR_034067; NR_034068; NR_034070; NR_034071; ENST00000375726; ENST00000417998; ENST00000422698; ENST00000433738; ENST00000441710; ENST00000446862; ENST00000447913; ENST00000448103; ENST00000458137; ENST00000494737; ENST00000508062; ENST00000613512; OTTHUMT00000337825; OTTHUMT00000337826; OTTHUMT00000337827; OTTHUMT00000337828; OT…	chr11	-	Multiple_Complex	104885718	104898670	6.03045	6.24658	6.50121	5.49922	6.46001	6.59691	8.7195	9.15253	8.33329	7.63271	7.82429	7.9256	0.000693866	0.000979236	3.88934e-05
TC1200010968.hg.1	DDIT3	DNA-damage-inducible transcript 3	4.95054	4.49542	9.07158	8.25563	0.0607667	0.377658	0.130168	0.375292	T	T	T	T	1.37089	23.8539	13.5498	0.244949	2.26447e-11	1.87062e-10	0.498119	1.61894e-07	1.33737e-06	1.40969e-11	5.49727e-09	T	1.40969e-11	5.49727e-09	NM_001195053; NM_001195054; NM_001195055; NM_001195056; NM_001195057; NM_004083; ENST00000346473; ENST00000547303; ENST00000547526; ENST00000551116; ENST00000552740; ENST00000618206; ENST00000623876; BC003637; OTTHUMT00000407134; OTTHUMT00000407135; OTTHUMT00000407136; OTTHUMT00000407137; OTTHUMT00000407138; OTTHUMT00000407139	chr12	-	Coding	57516588	57520517	4.94862	4.89155	5.01301	4.4121	5.12173	4.54287	9.05567	8.97377	9.22873	8.27241	8.83539	8.12399	0.0108343	0.00996023	0.034439
TC0200013376.hg.1	EIF2AK3	eukaryotic translation initiation factor 2-alpha kinase 3	8.47953	8.75152	9.71728	9.65462	0.28122	0.122532	0.378701	0.189565	T	T	T	T	-1.20748	1.95309	1.87008	0.184188	0.000222698	0.0011381	0.422691	0.00748655	0.0347721	4.05015e-05	0.000674439	T	4.05015e-05	0.000674439	NM_004836; ENST00000303236; ENST00000415570; ENST00000419748; ENST00000470706; ENST00000477083; ENST00000478003; BC126354; BC126356; OTTHUMT00000338233; OTTHUMT00000338235; OTTHUMT00000338236; OTTHUMT00000338237; OTTHUMT00000338238; OTTHUMT00000338239	chr2	-	Multiple_Complex	88556741	88627576	8.44831	8.79897	8.24281	8.74454	8.92175	8.68655	9.6953	9.5156	10.2426	9.67782	9.7986	9.42698	8.49994e-10	2.84393e-10	1.46596e-08
TC0800010034.hg.1	GSR	glutathione reductase	10.1463	10.5297	11.4483	11.2953	0.241541	0.136695	0.0782389	0.062745	T	T	T	T	-1.30439	1.89033	1.70016	0.0756631	2.01023e-05	6.17922e-05	0.250175	0.00135158	0.00456714	1.63829e-06	4.89389e-05	T	1.63829e-06	4.89389e-05	NM_000637; NM_001195102; NM_001195103; NM_001195104; ENST00000221130; ENST00000521479; ENST00000523295; ENST00000537535; ENST00000541648; ENST00000546342; BC069244; OTTHUMT00000376519; OTTHUMT00000376520; OTTHUMT00000376522; OTTHUMT00000474206; OTTHUMT00000474207; OTTHUMT00000474208	chr8	-	Multiple_Complex	30678061	30727969	10.4182	9.93982	10.1205	10.5093	10.5518	10.2966	11.4574	11.3503	11.5027	11.2989	11.4037	11.2915	6.27695e-12	8.12516e-11	7.79984e-12
TC2200007204.hg.1	HMOX1	heme oxygenase 1	10.6194	9.91661	14.1297	13.5187	0.48296	0.429266	0.0344739	0.333608	T	T	T	T	1.62765	18.5469	12.1433	0.000415399	2.50776e-10	8.67546e-10	0.00529426	6.78667e-07	3.72143e-06	3.84759e-10	6.06788e-08	T	3.84759e-10	6.06788e-08	NM_002133; ENST00000216117; ENST00000412893; ENST00000481190; ENST00000494998; BC001491; OTTHUMT00000320657; OTTHUMT00000320658; OTTHUMT00000320659; OTTHUMT00000320660	chr22	+	Multiple_Complex	35380361	35394214	10.5626	11.4483	10.6718	9.91324	9.92027	9.17327	14.1693	14.1012	14.1258	13.4998	14.0949	13.5362	5.2471e-11	1.57372e-11	1.7368e-10
TC0900011523.hg.1	HSPA5	heat shock 70kDa protein 5 (glucose-regulated protein, 78kDa)	15.1068	15.9021	16.6394	16.1528	0.0593689	0.0283495	0.0511542	0.0869898	T	T	T	T	-1.73541	1.66699	1.18977	3.08216e-05	7.7321e-05	0.0324931	0.000634898	0.00354355	0.263881	1.94497e-07	8.56586e-06	T	1.94497e-07	8.56586e-06	NM_005347; ENST00000324460; BC020235; OTTHUMT00000054062	chr9	-	Multiple_Complex	125234848	125241387	15.1926	15.0791	15.1054	15.8769	15.9333	15.8995	16.5525	16.6317	16.6482	16.1586	16.3028	16.1465	4.81826e-18	6.83683e-18	4.56759e-18
TC0100013229.hg.1	HSPG2	heparan sulfate proteoglycan 2	16.0473	16.1879	15.2232	15.9416	0.0387647	0.157825	0.287094	0.142269	T	T	T	T	-1.10241	-1.95167	-1.18615	0.670579	0.000852826	0.362602	0.838777	0.0197745	0.729763	0.00330591	0.022144	T	0.00330591	0.022144	NM_001291860; NM_005529; ENST00000374673; ENST00000374676; ENST00000374695; ENST00000412328; ENST00000426143; ENST00000427897; ENST00000439717; ENST00000453796; ENST00000469378; ENST00000471322; ENST00000480900; ENST00000481644; ENST00000486901; ENST00000493940; ENST00000498495; OTTHUMT00000007598; OTTHUMT00000007599; OTTHUMT00000007600; OTTHUMT00000007769; OTTHUMT00000007770; OTTHUMT00000007771;…	chr1	-	Multiple_Complex	21822232	21937297	15.9803	16.0452	16.0495	16.1917	15.9148	16.1845	15.183	15.2602	15.7144	16.0815	15.797	15.9443	8.09291e-16	6.46491e-16	7.71917e-16
TC1900006977.hg.1	ICAM1	intercellular adhesion molecule 1	16.7912	15.9229	16.1655	16.2441	0.112489	0.229496	0.251375	0.0538669	T	T	T	T	1.82552	1.18312	1.24935	7.95073e-05	0.0210854	0.0243085	0.00137976	0.159751	0.22807	0.000821693	0.00746449	T	0.000821693	0.00746449	NM_000201; ENST00000264832; ENST00000423829; ENST00000585443; ENST00000588645; ENST00000592686; BC015969; OTTHUMT00000451207; OTTHUMT00000451208; OTTHUMT00000451209; OTTHUMT00000451211; OTTHUMT00000451212	chr19	+	Multiple_Complex	10270835	10286615	16.7965	16.5968	16.7863	15.9205	15.5255	15.9255	16.147	16.0232	16.5071	16.239	16.2496	16.1514	1.08614e-18	3.99176e-18	1.20289e-18
TC0200013916.hg.1	IL1B	interleukin 1 beta	11.9136	4.93585	5.51291	4.50497	0.237198	0.451739	0.397438	0.407827	F	T	T	F	126.041	1.4918	-1.34805	1.841e-12	0.745138	0.117689	1.18588e-09	0.906666	0.474363	1.45547e-12	1.22583e-09	F	1.45547e-12	1.22583e-09	NM_000576; ENST00000263341; ENST00000416750; ENST00000418817; ENST00000432018; ENST00000477398; ENST00000487639; ENST00000491056; ENST00000496280; BC008678; OTTHUMT00000254125; OTTHUMT00000330717; OTTHUMT00000330718; OTTHUMT00000330719; OTTHUMT00000330720; OTTHUMT00000330721; OTTHUMT00000330722; OTTHUMT00000330723	chr2	-	Multiple_Complex	112829751	112836903	12.2967	11.8494	11.9362	4.96739	4.90163	5.71487	4.82672	5.49015	5.5376	4.51965	5.21023	4.48905	3.82661e-17	6.1494e-16	7.46344e-16
TC0700006890.hg.1	IL6	interleukin 6	9.54166	7.92613	9.55227	8.52738	0.559276	0.594885	0.368901	0.502661	T	T	T	T	3.06425	3.08685	1.51703	0.000110509	0.000226811	0.00698421	0.00180518	0.00757731	0.112379	0.000420681	0.00438082	T	0.000420681	0.00438082	NM_000600; ENST00000258743; ENST00000401630; ENST00000401651; ENST00000404625; ENST00000406575; ENST00000407492; ENST00000426291; ENST00000464710; ENST00000485300; BC015511; OTTHUMT00000250225; OTTHUMT00000320073; OTTHUMT00000320074; OTTHUMT00000320075; OTTHUMT00000320076; OTTHUMT00000320077; OTTHUMT00000320078; OTTHUMT00000320079	chr7	+	Multiple_Complex	22725884	22732002	10.2119	9.11509	9.47323	7.91475	8.15963	7.02888	9.04238	9.57474	9.75095	8.55132	9.39592	8.5014	3.82908e-16	1.1658e-12	2.6585e-13
TC1100012318.hg.1	IL18	interleukin 18	3.44836	3.4405	3.08507	2.66301	0.531634	0.127738	0.172509	0.396854	F	F	F	F	1.00547	-1.27937	-1.71415	0.765451	0.295076	0.0810349	0.891329	0.624562	0.403444	0.157161	0.356757	F	0.157161	0.356757	NM_001243211; NM_001562; ENST00000280357; ENST00000524595; ENST00000525547; ENST00000528832; ENST00000533858; ENST00000534225; BC007007; BC007461; OTTHUMT00000392409; OTTHUMT00000392410; OTTHUMT00000392411; OTTHUMT00000392412; OTTHUMT00000392413; OTTHUMT00000392414; uc001pnb.2	chr11	-	Multiple_Complex	112143251	112164117	3.46467	3.96486	2.9022	3.21959	3.44538	3.436	3.27403	3.06953	2.93113	3.34578	2.624	2.69896	0.514687	0.180386	0.879226
TC1900007270.hg.1	KLF2	Kruppel-like factor 2	9.92086	11.8632	12.7473	12.7149	0.204787	0.330334	0.34692	0.229734	T	T	T	T	-3.84332	1.84564	1.80464	2.12919e-06	0.00026723	0.000586509	6.7755e-05	0.00863183	0.022186	2.16814e-08	1.45319e-06	T	2.16814e-08	1.45319e-06	NM_016270; ENST00000248071; ENST00000592003; BC071983; OTTHUMT00000460562; OTTHUMT00000460563	chr19	+	Coding	16324817	16327874	10.1528	9.89839	9.74762	11.8794	11.8483	11.2923	13.0906	12.3968	12.7515	12.8347	12.727	12.394	1.44433e-06	1.34863e-05	1.99289e-05
TC0100012315.hg.1	NLRP3	NLR family, pyrin domain containing 3	7.0858	6.21971	6.1426	5.80283	0.426756	0.231077	0.239618	0.462051	T	T	T	T	1.82272	-1.0549	-1.33503	0.00129454	0.535824	0.402037	0.0131154	0.801284	0.754356	0.000780942	0.00717909	T	0.000780942	0.00717909	NM_001079821; NM_001127461; NM_001127462; NM_001243133; NM_004895; NM_183395; ENST00000336119; ENST00000348069; ENST00000366496; ENST00000366497; ENST00000391827; ENST00000391828; ENST00000474792; ENST00000532083; BC117211; BC143359; BC143362; BC143363; OTTHUMT00000097740; OTTHUMT00000097741; OTTHUMT00000097742; OTTHUMT00000097743; OTTHUMT00000097744; OTTHUMT00000385943; OTTHUMT00000385944	chr1	+	Multiple_Complex	247416156	247449108	7.09265	7.07837	7.82457	6.10296	6.20944	6.54567	5.86275	6.33459	6.1713	5.8689	6.59138	5.73115	7.47472e-07	2.69294e-06	1.25295e-07
TC0700009688.hg.1	NOS3	nitric oxide synthase 3 (endothelial cell)	6.0703	9.87098	9.44666	10.0187	0.456203	0.139033	0.193155	0.253545	T	T	T	T	-13.9354	-1.34194	1.10779	3.46485e-10	0.231448	0.706287	5.23339e-08	0.561389	0.907106	4.38179e-10	6.81019e-08	T	4.38179e-10	6.81019e-08	NM_000603; NM_001160109; NM_001160110; NM_001160111; ENST00000297494; ENST00000460603; ENST00000461406; ENST00000467517; ENST00000468293; ENST00000473057; ENST00000475017; ENST00000475454; ENST00000477227; ENST00000484524; BC063294; BC069465; OTTHUMT00000350750; OTTHUMT00000351548; OTTHUMT00000351550; OTTHUMT00000351551; OTTHUMT00000351552; OTTHUMT00000351571; OTTHUMT00000351572; OTTHUMT000003515…	chr7	+	Multiple_Complex	150990995	151014599	6.65978	5.77546	6.02308	9.86328	9.6309	9.87934	9.44834	9.36749	9.73506	10.057	9.58567	9.98336	2.99414e-05	0.00207274	0.00118505
TC1100011901.hg.1	NOX4	NADPH oxidase 4	7.89703	10.5458	9.08634	9.35353	0.295244	0.195962	0.22235	0.103613	T	T	T	T	-6.27128	-2.75003	-2.28511	1.07402e-09	5.6651e-07	7.21496e-06	1.21543e-07	0.00010297	0.00102406	1.29998e-08	9.45149e-07	T	1.29998e-08	9.45149e-07	NM_001143836; NM_001143837; NM_001291926; NM_001291927; NM_001291929; NM_001300995; NM_016931; NR_120406; ENST00000263317; ENST00000343727; ENST00000375979; ENST00000393282; ENST00000424319; ENST00000524473; ENST00000525196; ENST00000525278; ENST00000527626; ENST00000527956; ENST00000528341; ENST00000529343; ENST00000531342; ENST00000532825; ENST00000534731; BC040105; OTTHUMT00000394051; OTTHUMT0…	chr11	-	Multiple_Complex	89324354	89589611	7.5748	7.92283	8.16193	10.8781	10.5114	10.5749	8.76402	9.18861	9.09082	9.45557	9.24838	9.35529	7.49686e-09	6.36616e-10	5.1126e-10
TC1600010732.hg.1	NQO1	NAD(P)H dehydrogenase, quinone 1	12.5038	13.2938	14.4498	14.6706	0.132717	0.191727	0.032176	0.200544	T	T	T	T	-1.72903	2.22842	2.59683	5.81657e-05	9.84289e-06	4.27068e-06	0.00106993	0.000796642	0.000710059	1.15441e-08	8.56742e-07	T	1.15441e-08	8.56742e-07	NM_000903; NM_001025433; NM_001025434; NM_001286137; ENST00000320623; ENST00000379046; ENST00000379047; ENST00000439109; ENST00000561500; ENST00000564043; ENST00000569118; BC007659; OTTHUMT00000268956; OTTHUMT00000268957; OTTHUMT00000433980; OTTHUMT00000433981; OTTHUMT00000433982; OTTHUMT00000433983; OTTHUMT00000433984	chr16	-	Multiple_Complex	69706996	69726951	12.3484	12.6096	12.5198	13.2512	13.6115	13.3177	14.4547	14.4444	14.5046	14.656	14.6863	14.3248	3.15595e-17	3.60827e-17	8.36526e-17
TC1900008496.hg.1	PPP1R15A	protein phosphatase 1, regulatory subunit 15A	9.00776	8.11258	10.6064	10.0559	0.176422	0.247067	0.0571352	0.268722	T	T	T	T	1.85985	5.63253	3.84586	0.000378302	2.07707e-09	3.96776e-08	0.00490261	2.2422e-06	3.40402e-05	8.38899e-09	6.68873e-07	T	8.38899e-09	6.68873e-07	NM_014330; ENST00000200453; ENST00000600406; BC003067; OTTHUMT00000466226; OTTHUMT00000466230	chr19	+	Multiple_Complex	48872392	48876062	9.02254	8.99414	8.70376	8.2723	8.13817	7.79337	10.5721	10.6823	10.6013	9.8236	10.3563	10.0282	1.26574e-07	7.77294e-07	1.75418e-06
TC0100016715.hg.1	PTGS2	prostaglandin-endoperoxide synthase 2 (prostaglandin G/H synthase and cyclooxygenase)	9.34757	12.753	13.7703	12.7524	0.11225	0.135156	0.0321293	0.324538	T	T	T	T	-10.5961	2.02408	-1.00043	2.9638e-11	3.36877e-05	0.295147	8.70788e-09	0.00194753	0.672436	5.11113e-12	2.73302e-09	T	5.11113e-12	2.73302e-09	NM_000963; ENST00000367468; ENST00000466691; ENST00000490885; ENST00000559627; ENST00000559800; BC013734; OTTHUMT00000086157; OTTHUMT00000086158; OTTHUMT00000086159; OTTHUMT00000418775; OTTHUMT00000418776	chr1	-	Multiple_Complex	186671791	186680427	9.4809	9.33387	9.26046	12.6254	12.8952	12.7456	13.8258	13.7683	13.7721	12.7296	13.3124	12.7734	1.20636e-11	2.90422e-11	1.3668e-11
TC0200011898.hg.1	SDC1	syndecan 1	6.83893	7.08476	6.17718	6.9779	0.302895	0.22541	0.630645	0.281774	T	T	T	T	-1.18578	-1.8759	-1.07689	0.174412	0.0107148	0.381514	0.409168	0.103799	0.741858	0.0632968	0.198246	T	0.0632968	0.198246	NM_001006946; NM_002997; ENST00000254351; ENST00000381150; ENST00000403076; ENST00000429035; ENST00000447124; ENST00000482879; BC008765; OTTHUMT00000207495; OTTHUMT00000323931; OTTHUMT00000323933; OTTHUMT00000323934; OTTHUMT00000474533	chr2	-	Multiple_Complex	20200797	20225433	6.32294	6.7934	6.88868	7.11127	6.82388	7.26838	5.69236	6.10006	6.92988	6.96509	6.49094	6.99179	0.00103495	0.000429355	0.000263536
TC0800008299.hg.1	SDC2	syndecan 2	4.61156	5.80595	5.38368	5.21672	0.501273	0.209265	0.427159	0.844478	T	T	T	T	-2.28847	-1.34004	-1.50444	0.00654383	0.0932322	0.133995	0.0455236	0.359843	0.494908	0.0465857	0.161105	T	0.0465857	0.161105	NM_002998; ENST00000302190; ENST00000518385; ENST00000519587; ENST00000519914; ENST00000520233; ENST00000521590; ENST00000522911; ENST00000523877; BC030133; BC049836; OTTHUMT00000379750; OTTHUMT00000379751; OTTHUMT00000379752; OTTHUMT00000379753; OTTHUMT00000379754; OTTHUMT00000379755; OTTHUMT00000379756; OTTHUMT00000380605	chr8	+	Multiple_Complex	96493351	96611809	5.12582	4.12379	4.59695	5.59187	5.81139	6.01023	5.3693	4.64488	5.39927	5.21882	6.0594	4.37045	0.00136035	0.0654152	0.0187722
TC0100013545.hg.1	SDC3	syndecan 3	10.9121	10.5526	10.5968	10.8774	0.238509	0.191712	0.244339	0.237126	T	T	T	T	1.28297	1.03112	1.25256	0.0319945	0.965531	0.148426	0.142023	0.988684	0.518633	0.0756408	0.222734	T	0.0756408	0.222734	NM_014654; ENST00000336798; ENST00000339394; ENST00000471567; ENST00000487984; OTTHUMT00000102016; OTTHUMT00000102017; OTTHUMT00000102018; OTTHUMT00000102019	chr1	-	Multiple_Complex	30869466	30908761	11.3214	10.8841	10.9378	10.8094	10.5366	10.4397	10.8133	10.3279	10.6196	11.1342	10.6622	10.8582	4.32425e-13	2.81855e-11	2.29119e-11
TC2000009218.hg.1	SDC4	syndecan 4	13.2019	12.1542	12.7273	12.6112	0.146392	0.167342	0.200583	0.177775	T	T	T	T	2.06725	1.48768	1.37265	3.15899e-05	0.00229173	0.053201	0.000647744	0.0387642	0.329821	0.000247791	0.00289626	T	0.000247791	0.00289626	NM_002999; ENST00000372733; BC030805; OTTHUMT00000080515	chr20	-	Multiple_Complex	45325288	45348424	13.2158	13.0096	13.2927	12.1365	12.0107	12.3422	12.7143	12.6176	13.0031	12.5975	12.3048	12.6259	5.41448e-17	3.82567e-16	5.88391e-17
TC0600013757.hg.1	SOD2	superoxide dismutase 2, mitochondrial	17.3011	10.4289	12.7523	12.3043	0.173054	0.15132	0.215549	0.179715	T	T	T	T	117.145	5.00512	3.66896	3.05585e-15	1.78768e-09	2.2796e-08	4.30902e-11	2.2422e-06	2.2224e-05	2.77231e-14	1.10052e-10	T	2.77231e-14	1.10052e-10	NM_000636; NM_001024465; NM_001024466; BC012423; BC016934; OTTHUMT00000042921; OTTHUMT00000042922; OTTHUMT00000042923; OTTHUMT00000399941; OTTHUMT00000399942; OTTHUMT00000399943; OTTHUMT00000399944; OTTHUMT00000399945; OTTHUMT00000399946; OTTHUMT00000399947; OTTHUMT00000399948; OTTHUMT00000399949; OTTHUMT00000399950; OTTHUMT00000399951; OTTHUMT00000399952; OTTHUMT00000399953	chr6	-	Multiple_Complex	159669057	159762529	17.0028	17.2883	17.315	10.4439	10.4152	10.1686	12.5758	13.001	12.7272	12.1454	12.5023	12.2874	4.18177e-19	5.36906e-19	5.36906e-19
TC2000006444.hg.1	TRIB3	tribbles pseudokinase 3	7.87745	6.98204	11.6176	10.7078	0.124905	0.511172	0.190957	0.458182	T	T	T	T	1.86014	24.8568	13.2301	0.0078615	1.64098e-10	1.55739e-09	0.052255	5.86596e-07	4.56346e-06	2.31131e-10	4.13108e-08	T	2.31131e-10	4.13108e-08	NM_001301188; NM_001301190; NM_001301193; NM_001301196; NM_001301201; NM_021158; ENST00000217233; ENST00000422053; ENST00000449710; ENST00000615226; BC019363; BC027484; OTTHUMT00000077441; OTTHUMT00000319372; OTTHUMT00000319373; OTTHUMT00000473302	chr20	+	Multiple_Complex	362835	397559	7.88519	8.09301	7.86905	6.73114	7.70943	6.96318	11.9481	11.6213	11.6136	10.6769	11.4985	10.7363	9.77495e-07	3.3474e-06	4.09505e-06
TC0100015598.hg.1	TXNIP	thioredoxin interacting protein	10.1227	7.41666	9.43559	8.35627	0.0570069	0.397124	0.368403	0.328916	T	T	T	T	6.52544	4.05284	1.918	1.09395e-08	2.51545e-07	0.000232819	8.50112e-07	5.61992e-05	0.0116399	6.16053e-08	3.39669e-06	T	6.16053e-08	3.39669e-06	NM_006472; ENST00000425134; ENST00000486597; ENST00000488537; ENST00000582401; BC093702; BC093704; OTTHUMT00000038547; OTTHUMT00000038548; OTTHUMT00000100458; OTTHUMT00000100459	chr1	-	Multiple_Complex	145992435	145996631	10.1129	10.1312	10.2195	7.44244	6.73117	7.3929	9.14201	9.86711	9.39127	8.32539	8.71853	8.06519	3.39786e-16	1.81387e-15	8.9257e-16
TC1200008675.hg.1	TXNRD1	thioredoxin reductase 1	13.6151	13.7636	15.2333	15.1352	0.178575	0.135478	0.0789936	0.10589	T	T	T	T	-1.10836	2.76969	2.58759	0.157272	8.49981e-08	2.71369e-07	0.386432	3.0261e-05	0.000110695	1.17302e-08	8.6161e-07	T	1.17302e-08	8.6161e-07	NM_001093771; NM_001261445; NM_001261446; NM_003330; NM_182729; NM_182742; NM_182743; ENST00000354940; ENST00000388854; ENST00000397736; ENST00000429002; ENST00000503506; ENST00000524698; ENST00000525265; ENST00000525566; ENST00000526006; ENST00000526207; ENST00000526266; ENST00000526390; ENST00000526580; ENST00000526691; ENST00000526950; ENST00000527335; ENST00000527688; ENST00000528079; ENST000…	chr12	+	Multiple_Complex	104215779	104350307	13.3157	13.5905	13.6506	13.7766	13.848	13.5859	15.2418	15.3689	15.224	15.0219	15.2329	15.1427	1.65717e-15	1.28271e-15	1.55927e-15
TC0100009221.hg.1	VCAM1	vascular cell adhesion molecule 1	14.6211	12.3779	11.0824	10.763	0.125858	0.31017	0.378805	0.377747	T	T	T	T	4.73434	-2.45462	-3.06295	3.10352e-07	4.89061e-05	2.30672e-05	1.38937e-05	0.00254794	0.00235593	1.62841e-09	1.81907e-07	T	1.62841e-09	1.81907e-07	NM_001078; NM_001199834; NM_080682; ENST00000294728; ENST00000347652; ENST00000370115; ENST00000370119; ENST00000603679; BC017276; BC068490; BC085003; OTTHUMT00000030213; OTTHUMT00000030214; OTTHUMT00000030215; OTTHUMT00000097431; OTTHUMT00000468890	chr1	+	Multiple_Complex	100719640	100739046	14.8363	14.603	14.6377	12.8178	12.2239	12.3655	10.7014	11.459	11.0849	11.4032	10.6963	10.8189	1.58445e-19	2.89675e-19	2.89675e-19
[truncated: 9 more columns]
